# Supplementary material for: Molecular evidence for new sympatric cryptic species of Aedes albopictus (Diptera: Culicidae) in China: A new threat from Aedes albopictus subgroup?
Source: Parasit Vectors. 2018 Apr 4;11:228. doi: 10.1186/s13071-018-2814-8 (PMC5885320; doi:10.1186/s13071-018-2814-8)
Supplement: Supplementary file 1 — Table S1. K2P divergence of cox1 sequences in Ae. albopictus from China. (XLSX 76 kb) [file 13071_2018_2814_MOESM1_ESM.xlsx]

## Sheet: Ae.albopictus
Table S1. K2P divergence of cox1 sequences in Ae. albopictus from China.
	Acc.KR068634	H01_GD-GZ01	H01_GD-GZ02	H02_GD-GZ03	H03_GD-GZ04	H01_GD-GZ05	H01_GD-GZ06	H03_GD-GZ07	H04_GD-GZ08	H01_GD-GZ09	H01_GD-GZ10	H01_GD-ST01	H05_GD-ST02	H06_GD-ST03	H01_GD-ST04	H01_GD-ST05	H01_GD-ST06	H07_GD-ST07	H01_GD-ST08	H08_GD-ST09	H01_GD-ST10	H01_GD-SZ01	H01_GD-SZ02	H01_GD-SZ03	H01_GD-SZ04	H01_GD-SZ05	H01_GD-SZ06	H01_GD-SZ07	H01_GD-SZ08	H09_GD-SZ09	H01_GD-SZ10	H06_GX-WZ02	H18_YN-JH01	H19_YN-JH02	H19_YN-JH03	H20_YN-JH04	H21_YN-JH05	H22_YN-JH06	H19_YN-JH07	H23_YN-JH08	H24_YN-JH09	H25_YN-JH10	H01_He-KF01	H01_He-KF02	H26_He-KF03	H27_He-KF04	H28_He-KF05	H01_He-KF06	H29_He-KF07
Acc.KR068634
H01_GD-GZ01	0
H01_GD-GZ02	0	0
H02_GD-GZ03	0.00153846	0.00153846	0.00153846
H03_GD-GZ04	0.00153846	0.00153846	0.00153846	0.00308167
H01_GD-GZ05	0	0	0	0.00153846	0.00153846
H01_GD-GZ06	0	0	0	0.00153846	0.00153846	0
H03_GD-GZ07	0.00153846	0.00153846	0.00153846	0.00308167	0	0.00153846	0.00153846
H04_GD-GZ08	0.00153846	0.00153846	0.00153846	0.00308167	0.00308167	0.00153846	0.00153846	0.00308167
H01_GD-GZ09	0	0	0	0.00153846	0.00153846	0	0	0.00153846	0.00153846
H01_GD-GZ10	0	0	0	0.00153846	0.00153846	0	0	0.00153846	0.00153846	0
H01_GD-ST01	0	0	0	0.00153846	0.00153846	0	0	0.00153846	0.00153846	0	0
H05_GD-ST02	0.00153846	0.00153846	0.00153846	0.00308167	0.00308167	0.00153846	0.00153846	0.00308167	0.00308167	0.00153846	0.00153846	0.00153846
H06_GD-ST03	0.00153846	0.00153846	0.00153846	0.00308167	0.00308167	0.00153846	0.00153846	0.00308167	0.00308167	0.00153846	0.00153846	0.00153846	0.00308167
H01_GD-ST04	0	0	0	0.00153846	0.00153846	0	0	0.00153846	0.00153846	0	0	0	0.00153846	0.00153846
H01_GD-ST05	0	0	0	0.00153846	0.00153846	0	0	0.00153846	0.00153846	0	0	0	0.00153846	0.00153846	0
H01_GD-ST06	0	0	0	0.00153846	0.00153846	0	0	0.00153846	0.00153846	0	0	0	0.00153846	0.00153846	0	0
H07_GD-ST07	0.00308167	0.00308167	0.00308167	0.00462966	0.00462966	0.00308167	0.00308167	0.00462966	0.00462966	0.00308167	0.00308167	0.00308167	0.00462966	0.00462966	0.00308167	0.00308167	0.00308167
H01_GD-ST08	0	0	0	0.00153846	0.00153846	0	0	0.00153846	0.00153846	0	0	0	0.00153846	0.00153846	0	0	0	0.00308167
H08_GD-ST09	0.0030787	0.0030787	0.0030787	0.0046243	0.0046243	0.0030787	0.0030787	0.0046243	0.0046243	0.0030787	0.0030787	0.0030787	0.0046243	0.0046243	0.0030787	0.0030787	0.0030787	0.0030787	0.0030787
H01_GD-ST10	0	0	0	0.00153846	0.00153846	0	0	0.00153846	0.00153846	0	0	0	0.00153846	0.00153846	0	0	0	0.00308167	0	0.0030787
H01_GD-SZ01	0	0	0	0.00153846	0.00153846	0	0	0.00153846	0.00153846	0	0	0	0.00153846	0.00153846	0	0	0	0.00308167	0	0.0030787	0
H01_GD-SZ02	0	0	0	0.00153846	0.00153846	0	0	0.00153846	0.00153846	0	0	0	0.00153846	0.00153846	0	0	0	0.00308167	0	0.0030787	0	0
H01_GD-SZ03	0	0	0	0.00153846	0.00153846	0	0	0.00153846	0.00153846	0	0	0	0.00153846	0.00153846	0	0	0	0.00308167	0	0.0030787	0	0	0
H01_GD-SZ04	0	0	0	0.00153846	0.00153846	0	0	0.00153846	0.00153846	0	0	0	0.00153846	0.00153846	0	0	0	0.00308167	0	0.0030787	0	0	0	0
H01_GD-SZ05	0	0	0	0.00153846	0.00153846	0	0	0.00153846	0.00153846	0	0	0	0.00153846	0.00153846	0	0	0	0.00308167	0	0.0030787	0	0	0	0	0
H01_GD-SZ06	0	0	0	0.00153846	0.00153846	0	0	0.00153846	0.00153846	0	0	0	0.00153846	0.00153846	0	0	0	0.00308167	0	0.0030787	0	0	0	0	0	0
H01_GD-SZ07	0	0	0	0.00153846	0.00153846	0	0	0.00153846	0.00153846	0	0	0	0.00153846	0.00153846	0	0	0	0.00308167	0	0.0030787	0	0	0	0	0	0	0
H01_GD-SZ08	0	0	0	0.00153846	0.00153846	0	0	0.00153846	0.00153846	0	0	0	0.00153846	0.00153846	0	0	0	0.00308167	0	0.0030787	0	0	0	0	0	0	0	0
H09_GD-SZ09	0.0030787	0.0030787	0.0030787	0.0046243	0.0046243	0.0030787	0.0030787	0.0046243	0.0046243	0.0030787	0.0030787	0.0030787	0.0046243	0.0046243	0.0030787	0.0030787	0.0030787	0.00617469	0.0030787	0.0061705	0.0030787	0.0030787	0.0030787	0.0030787	0.0030787	0.0030787	0.0030787	0.0030787	0.0030787
H01_GD-SZ10	0	0	0	0.00153846	0.00153846	0	0	0.00153846	0.00153846	0	0	0	0.00153846	0.00153846	0	0	0	0.00308167	0	0.0030787	0	0	0	0	0	0	0	0	0	0.0030787
H06_GX-WZ02	0.00153846	0.00153846	0.00153846	0.00308167	0.00308167	0.00153846	0.00153846	0.00308167	0.00308167	0.00153846	0.00153846	0.00153846	0.00308167	0	0.00153846	0.00153846	0.00153846	0.00462966	0.00153846	0.0046243	0.00153846	0.00153846	0.00153846	0.00153846	0.00153846	0.00153846	0.00153846	0.00153846	0.00153846	0.0046243	0.00153846
H18_YN-JH01	0.00462251	0.00462251	0.00462251	0.0061705	0.0061705	0.00462251	0.00462251	0.0061705	0.0061705	0.00462251	0.00462251	0.00462251	0.0061705	0.0061705	0.00462251	0.00462251	0.00462251	0.0077233	0.00462251	0.00772029	0.00462251	0.00462251	0.00462251	0.00462251	0.00462251	0.00462251	0.00462251	0.00462251	0.00462251	0.00772029	0.00462251	0.0061705
H19_YN-JH02	0.00308167	0.00308167	0.00308167	0.00462966	0.00462966	0.00308167	0.00308167	0.00462966	0.00462966	0.00308167	0.00308167	0.00308167	0.00462966	0.00462966	0.00308167	0.00308167	0.00308167	0.00618246	0.00308167	0.00617469	0.00308167	0.00308167	0.00308167	0.00308167	0.00308167	0.00308167	0.00308167	0.00308167	0.00308167	0.00617469	0.00308167	0.00462966	0.00462251
H19_YN-JH03	0.00308167	0.00308167	0.00308167	0.00462966	0.00462966	0.00308167	0.00308167	0.00462966	0.00462966	0.00308167	0.00308167	0.00308167	0.00462966	0.00462966	0.00308167	0.00308167	0.00308167	0.00618246	0.00308167	0.00617469	0.00308167	0.00308167	0.00308167	0.00308167	0.00308167	0.00308167	0.00308167	0.00308167	0.00308167	0.00617469	0.00308167	0.00462966	0.00462251	0
H20_YN-JH04	0.00308167	0.00308167	0.00308167	0.00462966	0.00462966	0.00308167	0.00308167	0.00462966	0.00462966	0.00308167	0.00308167	0.00308167	0.00462966	0.00462966	0.00308167	0.00308167	0.00308167	0.00618246	0.00308167	0.00617469	0.00308167	0.00308167	0.00308167	0.00308167	0.00308167	0.00308167	0.00308167	0.00308167	0.00308167	0.00617469	0.00308167	0.00462966	0.00462251	0.00308167	0.00308167
H21_YN-JH05	0.00308167	0.00308167	0.00308167	0.00462966	0.00462966	0.00308167	0.00308167	0.00462966	0.00462966	0.00308167	0.00308167	0.00308167	0.00462966	0.00462966	0.00308167	0.00308167	0.00308167	0.00618246	0.00308167	0.00617469	0.00308167	0.00308167	0.00308167	0.00308167	0.00308167	0.00308167	0.00308167	0.00308167	0.00308167	0.00617469	0.00308167	0.00462966	0.00462251	0.00308167	0.00308167	0.00308167
H22_YN-JH06	0.00308167	0.00308167	0.00308167	0.00462966	0.00462966	0.00308167	0.00308167	0.00462966	0.00462966	0.00308167	0.00308167	0.00308167	0.00462966	0.00462966	0.00308167	0.00308167	0.00308167	0.00618246	0.00308167	0.00617469	0.00308167	0.00308167	0.00308167	0.00308167	0.00308167	0.00308167	0.00308167	0.00308167	0.00308167	0.00617469	0.00308167	0.00462966	0.00462251	0.00308167	0.00308167	0.00308167	0.00308167
H19_YN-JH07	0.00308167	0.00308167	0.00308167	0.00462966	0.00462966	0.00308167	0.00308167	0.00462966	0.00462966	0.00308167	0.00308167	0.00308167	0.00462966	0.00462966	0.00308167	0.00308167	0.00308167	0.00618246	0.00308167	0.00617469	0.00308167	0.00308167	0.00308167	0.00308167	0.00308167	0.00308167	0.00308167	0.00308167	0.00308167	0.00617469	0.00308167	0.00462966	0.00462251	0	0	0.00308167	0.00308167	0.00308167
H23_YN-JH08	0.00308167	0.00308167	0.00308167	0.00462966	0.00462966	0.00308167	0.00308167	0.00462966	0.00462966	0.00308167	0.00308167	0.00308167	0.00462966	0.00462966	0.00308167	0.00308167	0.00308167	0.00618246	0.00308167	0.00617469	0.00308167	0.00308167	0.00308167	0.00308167	0.00308167	0.00308167	0.00308167	0.00308167	0.00308167	0.00617469	0.00308167	0.00462966	0.00462251	0.00308167	0.00308167	0.00308167	0.00308167	0.00308167	0.00308167
H24_YN-JH09	0.0030787	0.0030787	0.0030787	0.0046243	0.0046243	0.0030787	0.0030787	0.0046243	0.0046243	0.0030787	0.0030787	0.0030787	0.0046243	0.0046243	0.0030787	0.0030787	0.0030787	0.00617469	0.0030787	0.0061705	0.0030787	0.0030787	0.0030787	0.0030787	0.0030787	0.0030787	0.0030787	0.0030787	0.0030787	0.0061705	0.0030787	0.0046243	0.0046243	0.0030787	0.0030787	0.0030787	0.0030787	0.0030787	0.0030787	0.0030787
H25_YN-JH10	0.0046243	0.0046243	0.0046243	0.00617469	0.00617469	0.0046243	0.0046243	0.00617469	0.00617469	0.0046243	0.0046243	0.0046243	0.00617469	0.00617469	0.0046243	0.0046243	0.0046243	0.0077299	0.0046243	0.0077233	0.0046243	0.0046243	0.0046243	0.0046243	0.0046243	0.0046243	0.0046243	0.0046243	0.0046243	0.0077233	0.0046243	0.00617469	0.0061699	0.0046243	0.0046243	0.0046243	0.00153787	0.0046243	0.0046243	0.0046243	0.00153846
H01_He-KF01	0	0	0	0.00153846	0.00153846	0	0	0.00153846	0.00153846	0	0	0	0.00153846	0.00153846	0	0	0	0.00308167	0	0.0030787	0	0	0	0	0	0	0	0	0	0.0030787	0	0.00153846	0.00462251	0.00308167	0.00308167	0.00308167	0.00308167	0.00308167	0.00308167	0.00308167	0.0030787	0.0046243
H01_He-KF02	0	0	0	0.00153846	0.00153846	0	0	0.00153846	0.00153846	0	0	0	0.00153846	0.00153846	0	0	0	0.00308167	0	0.0030787	0	0	0	0	0	0	0	0	0	0.0030787	0	0.00153846	0.00462251	0.00308167	0.00308167	0.00308167	0.00308167	0.00308167	0.00308167	0.00308167	0.0030787	0.0046243	0
H26_He-KF03	0.00153846	0.00153846	0.00153846	0.00308167	0.00308167	0.00153846	0.00153846	0.00308167	0.00308167	0.00153846	0.00153846	0.00153846	0.00308167	0.00308167	0.00153846	0.00153846	0.00153846	0.00462966	0.00153846	0.0046243	0.00153846	0.00153846	0.00153846	0.00153846	0.00153846	0.00153846	0.00153846	0.00153846	0.00153846	0.0046243	0.00153846	0.00308167	0.0061705	0.00153846	0.00153846	0.00462966	0.00462966	0.00462966	0.00153846	0.00462966	0.0046243	0.00617469	0.00153846	0.00153846
H27_He-KF04	0.00308167	0.00308167	0.00308167	0.00462966	0.00462966	0.00308167	0.00308167	0.00462966	0.00462966	0.00308167	0.00308167	0.00308167	0.00462966	0.00462966	0.00308167	0.00308167	0.00308167	0.00618246	0.00308167	0.00617469	0.00308167	0.00308167	0.00308167	0.00308167	0.00308167	0.00308167	0.00308167	0.00308167	0.00308167	0.00617469	0.00308167	0.00462966	0.0077233	0.00308167	0.00308167	0.00618246	0.00618246	0.00618246	0.00308167	0.00308167	0.00617469	0.0077299	0.00308167	0.00308167	0.00153846
H28_He-KF05	0.020379	0.020379	0.020379	0.0219816	0.0219816	0.020379	0.020379	0.0219816	0.0187816	0.020379	0.020379	0.020379	0.0219816	0.0187816	0.020379	0.020379	0.020379	0.0235893	0.020379	0.023554	0.020379	0.020379	0.020379	0.020379	0.020379	0.020379	0.020379	0.020379	0.020379	0.023554	0.020379	0.0187816	0.0251301	0.020379	0.020379	0.0235893	0.020379	0.0235893	0.020379	0.0235893	0.023554	0.0219489	0.020379	0.020379	0.0187816	0.020379
H01_He-KF06	0	0	0	0.00153846	0.00153846	0	0	0.00153846	0.00153846	0	0	0	0.00153846	0.00153846	0	0	0	0.00308167	0	0.0030787	0	0	0	0	0	0	0	0	0	0.0030787	0	0.00153846	0.00462251	0.00308167	0.00308167	0.00308167	0.00308167	0.00308167	0.00308167	0.00308167	0.0030787	0.0046243	0	0	0.00153846	0.00308167	0.020379
H29_He-KF07	0.00308167	0.00308167	0.00308167	0.00462966	0.00462966	0.00308167	0.00308167	0.00462966	0.00462966	0.00308167	0.00308167	0.00308167	0.00462966	0.00462966	0.00308167	0.00308167	0.00308167	0.00618246	0.00308167	0.00617469	0.00308167	0.00308167	0.00308167	0.00308167	0.00308167	0.00308167	0.00308167	0.00308167	0.00308167	0.00617469	0.00308167	0.00462966	0.0077233	0.00308167	0.00308167	0.00618246	0.00618246	0.00618246	0.00308167	0.00618246	0.00617469	0.0077299	0.00308167	0.00308167	0.00153846	0.00308167	0.020379	0.00308167
H26_He-KF08	0.00153846	0.00153846	0.00153846	0.00308167	0.00308167	0.00153846	0.00153846	0.00308167	0.00308167	0.00153846	0.00153846	0.00153846	0.00308167	0.00308167	0.00153846	0.00153846	0.00153846	0.00462966	0.00153846	0.0046243	0.00153846	0.00153846	0.00153846	0.00153846	0.00153846	0.00153846	0.00153846	0.00153846	0.00153846	0.0046243	0.00153846	0.00308167	0.0061705	0.00153846	0.00153846	0.00462966	0.00462966	0.00462966	0.00153846	0.00462966	0.0046243	0.00617469	0.00153846	0.00153846	0	0.00153846	0.0187816	0.00153846	0.00153846
H01_He-KF09	0	0	0	0.00153846	0.00153846	0	0	0.00153846	0.00153846	0	0	0	0.00153846	0.00153846	0	0	0	0.00308167	0	0.0030787	0	0	0	0	0	0	0	0	0	0.0030787	0	0.00153846	0.00462251	0.00308167	0.00308167	0.00308167	0.00308167	0.00308167	0.00308167	0.00308167	0.0030787	0.0046243	0	0	0.00153846	0.00308167	0.020379	0	0.00308167
H01_He-KF10	0	0	0	0.00153846	0.00153846	0	0	0.00153846	0.00153846	0	0	0	0.00153846	0.00153846	0	0	0	0.00308167	0	0.0030787	0	0	0	0	0	0	0	0	0	0.0030787	0	0.00153846	0.00462251	0.00308167	0.00308167	0.00308167	0.00308167	0.00308167	0.00308167	0.00308167	0.0030787	0.0046243	0	0	0.00153846	0.00308167	0.020379	0	0.00308167
H30_HN-HK01	0.00153846	0.00153846	0.00153846	0.00308167	0.00308167	0.00153846	0.00153846	0.00308167	0.00308167	0.00153846	0.00153846	0.00153846	0.00308167	0.00308167	0.00153846	0.00153846	0.00153846	0.00462966	0.00153846	0.0046243	0.00153846	0.00153846	0.00153846	0.00153846	0.00153846	0.00153846	0.00153846	0.00153846	0.00153846	0.0046243	0.00153846	0.00308167	0.0030793	0.00153846	0.00153846	0.00153846	0.00153846	0.00153846	0.00153846	0.00153846	0.00153787	0.0030787	0.00153846	0.00153846	0.00308167	0.00462966	0.0219816	0.00153846	0.00462966
H01_HN-HK02	0	0	0	0.00153846	0.00153846	0	0	0.00153846	0.00153846	0	0	0	0.00153846	0.00153846	0	0	0	0.00308167	0	0.0030787	0	0	0	0	0	0	0	0	0	0.0030787	0	0.00153846	0.00462251	0.00308167	0.00308167	0.00308167	0.00308167	0.00308167	0.00308167	0.00308167	0.0030787	0.0046243	0	0	0.00153846	0.00308167	0.020379	0	0.00308167
H31_HN-HK03	0.00462966	0.00462966	0.00462966	0.00618246	0.00618246	0.00462966	0.00462966	0.00618246	0.00618246	0.00462966	0.00462966	0.00462966	0.00618246	0.00618246	0.00462966	0.00462966	0.00462966	0.00774009	0.00462966	0.0077299	0.00462966	0.00462966	0.00462966	0.00462966	0.00462966	0.00462966	0.00462966	0.00462966	0.00462966	0.0077299	0.00462966	0.00618246	0.0061705	0.00153846	0.00153846	0.00462966	0.00462966	0.00462966	0.00153846	0.00462966	0.0046243	0.00617469	0.00462966	0.00462966	0.00308167	0.00462966	0.0219816	0.00462966	0.00462966
H19_HN-HK04	0.00308167	0.00308167	0.00308167	0.00462966	0.00462966	0.00308167	0.00308167	0.00462966	0.00462966	0.00308167	0.00308167	0.00308167	0.00462966	0.00462966	0.00308167	0.00308167	0.00308167	0.00618246	0.00308167	0.00617469	0.00308167	0.00308167	0.00308167	0.00308167	0.00308167	0.00308167	0.00308167	0.00308167	0.00308167	0.00617469	0.00308167	0.00462966	0.00462251	0	0	0.00308167	0.00308167	0.00308167	0	0.00308167	0.0030787	0.0046243	0.00308167	0.00308167	0.00153846	0.00308167	0.020379	0.00308167	0.00308167
H28_HN-HK05	0.020379	0.020379	0.020379	0.0219816	0.0219816	0.020379	0.020379	0.0219816	0.0187816	0.020379	0.020379	0.020379	0.0219816	0.0187816	0.020379	0.020379	0.020379	0.0235893	0.020379	0.023554	0.020379	0.020379	0.020379	0.020379	0.020379	0.020379	0.020379	0.020379	0.020379	0.023554	0.020379	0.0187816	0.0251301	0.020379	0.020379	0.0235893	0.020379	0.0235893	0.020379	0.0235893	0.023554	0.0219489	0.020379	0.020379	0.0187816	0.020379	0	0.020379	0.020379
H19_HN-HK06	0.00308167	0.00308167	0.00308167	0.00462966	0.00462966	0.00308167	0.00308167	0.00462966	0.00462966	0.00308167	0.00308167	0.00308167	0.00462966	0.00462966	0.00308167	0.00308167	0.00308167	0.00618246	0.00308167	0.00617469	0.00308167	0.00308167	0.00308167	0.00308167	0.00308167	0.00308167	0.00308167	0.00308167	0.00308167	0.00617469	0.00308167	0.00462966	0.00462251	0	0	0.00308167	0.00308167	0.00308167	0	0.00308167	0.0030787	0.0046243	0.00308167	0.00308167	0.00153846	0.00308167	0.020379	0.00308167	0.00308167
H32_HN-HK07	0.0061705	0.0061705	0.0061705	0.0077233	0.0077233	0.0061705	0.0061705	0.0077233	0.0077233	0.0061705	0.0061705	0.0061705	0.0077233	0.0077233	0.0061705	0.0061705	0.0061705	0.00928093	0.0061705	0.0092755	0.0061705	0.0061705	0.0061705	0.0061705	0.0061705	0.0061705	0.0061705	0.0061705	0.0061705	0.0092755	0.0061705	0.0077233	0.00772089	0.0030793	0.0030793	0.0061705	0.0061705	0.0061705	0.0030793	0.0061705	0.0046243	0.00617469	0.0061705	0.0061705	0.00462251	0.0061705	0.0235224	0.0061705	0.0061705
H33_HN-HK08	0.00617469	0.00617469	0.00617469	0.0077299	0.0077299	0.00617469	0.00617469	0.0077299	0.0077299	0.00617469	0.00617469	0.00617469	0.0077299	0.0077299	0.00617469	0.00617469	0.00617469	0.00928996	0.00617469	0.00928093	0.00617469	0.00617469	0.00617469	0.00617469	0.00617469	0.00617469	0.00617469	0.00617469	0.00617469	0.00928093	0.00617469	0.0077299	0.00772029	0.0030787	0.0030787	0.00617469	0.00617469	0.00617469	0.0030787	0.00617469	0.00308167	0.00462966	0.00617469	0.00617469	0.0046243	0.00617469	0.023554	0.00617469	0.00617469
H34_HN-HK09	0.0046243	0.0046243	0.0046243	0.00617469	0.00617469	0.0046243	0.0046243	0.00617469	0.00617469	0.0046243	0.0046243	0.0046243	0.00617469	0.00617469	0.0046243	0.0046243	0.0046243	0.0077299	0.0046243	0.0077233	0.0046243	0.0046243	0.0046243	0.0046243	0.0046243	0.0046243	0.0046243	0.0046243	0.0046243	0.0077233	0.0046243	0.00617469	0.0061699	0.00153787	0.00153787	0.0046243	0.0046243	0.0046243	0.00153787	0.0046243	0.00153846	0.00308167	0.0046243	0.0046243	0.0030787	0.0046243	0.0219489	0.0046243	0.0046243
H35_HN-HK10	0.0046243	0.0046243	0.0046243	0.00617469	0.00617469	0.0046243	0.0046243	0.00617469	0.00617469	0.0046243	0.0046243	0.0046243	0.00617469	0.00617469	0.0046243	0.0046243	0.0046243	0.0077299	0.0046243	0.0077233	0.0046243	0.0046243	0.0046243	0.0046243	0.0046243	0.0046243	0.0046243	0.0046243	0.0046243	0.0077233	0.0046243	0.00617469	0.0061699	0.00153787	0.00153787	0.0046243	0.0046243	0.0046243	0.00153787	0.0046243	0.00308167	0.00462966	0.0046243	0.0046243	0.0030787	0.0046243	0.0219489	0.0046243	0.0046243
H30_HN-CM01	0.00153846	0.00153846	0.00153846	0.00308167	0.00308167	0.00153846	0.00153846	0.00308167	0.00308167	0.00153846	0.00153846	0.00153846	0.00308167	0.00308167	0.00153846	0.00153846	0.00153846	0.00462966	0.00153846	0.0046243	0.00153846	0.00153846	0.00153846	0.00153846	0.00153846	0.00153846	0.00153846	0.00153846	0.00153846	0.0046243	0.00153846	0.00308167	0.0030793	0.00153846	0.00153846	0.00153846	0.00153846	0.00153846	0.00153846	0.00153846	0.00153787	0.0030787	0.00153846	0.00153846	0.00308167	0.00462966	0.0219816	0.00153846	0.00462966
H19_HN-CM02	0.00308167	0.00308167	0.00308167	0.00462966	0.00462966	0.00308167	0.00308167	0.00462966	0.00462966	0.00308167	0.00308167	0.00308167	0.00462966	0.00462966	0.00308167	0.00308167	0.00308167	0.00618246	0.00308167	0.00617469	0.00308167	0.00308167	0.00308167	0.00308167	0.00308167	0.00308167	0.00308167	0.00308167	0.00308167	0.00617469	0.00308167	0.00462966	0.00462251	0	0	0.00308167	0.00308167	0.00308167	0	0.00308167	0.0030787	0.0046243	0.00308167	0.00308167	0.00153846	0.00308167	0.020379	0.00308167	0.00308167
H36_HN-CM03	0.00308167	0.00308167	0.00308167	0.00462966	0.00462966	0.00308167	0.00308167	0.00462966	0.00462966	0.00308167	0.00308167	0.00308167	0.00462966	0.00462966	0.00308167	0.00308167	0.00308167	0.00618246	0.00308167	0.00617469	0.00308167	0.00308167	0.00308167	0.00308167	0.00308167	0.00308167	0.00308167	0.00308167	0.00308167	0.00617469	0.00308167	0.00462966	0.00462251	0.00308167	0.00308167	0.00308167	0.00308167	0.00308167	0.00308167	0.00308167	0.0030787	0.0046243	0.00308167	0.00308167	0.00462966	0.00618246	0.0235893	0.00308167	0.00618246
H37_HN-CM04	0.00618246	0.00618246	0.00618246	0.00774009	0.00462966	0.00618246	0.00618246	0.00462966	0.00774009	0.00618246	0.00618246	0.00618246	0.00774009	0.00774009	0.00618246	0.00618246	0.00618246	0.00930259	0.00618246	0.00928996	0.00618246	0.00618246	0.00618246	0.00618246	0.00618246	0.00618246	0.00618246	0.00618246	0.00618246	0.00928996	0.00618246	0.00774009	0.0077233	0.00308167	0.00308167	0.00618246	0.00618246	0.00618246	0.00308167	0.00618246	0.00617469	0.0077299	0.00618246	0.00618246	0.00462966	0.00618246	0.0235893	0.00618246	0.00618246
H19_HN-CM05	0.00308167	0.00308167	0.00308167	0.00462966	0.00462966	0.00308167	0.00308167	0.00462966	0.00462966	0.00308167	0.00308167	0.00308167	0.00462966	0.00462966	0.00308167	0.00308167	0.00308167	0.00618246	0.00308167	0.00617469	0.00308167	0.00308167	0.00308167	0.00308167	0.00308167	0.00308167	0.00308167	0.00308167	0.00308167	0.00617469	0.00308167	0.00462966	0.00462251	0	0	0.00308167	0.00308167	0.00308167	0	0.00308167	0.0030787	0.0046243	0.00308167	0.00308167	0.00153846	0.00308167	0.020379	0.00308167	0.00308167
H38_HN-CM06	0.00462966	0.00462966	0.00462966	0.00618246	0.00618246	0.00462966	0.00462966	0.00618246	0.00618246	0.00462966	0.00462966	0.00462966	0.00618246	0.00618246	0.00462966	0.00462966	0.00462966	0.00774009	0.00462966	0.0077299	0.00462966	0.00462966	0.00462966	0.00462966	0.00462966	0.00462966	0.00462966	0.00462966	0.00462966	0.0077299	0.00462966	0.00618246	0.0061705	0.00153846	0.00153846	0.00462966	0.00462966	0.00462966	0.00153846	0.00462966	0.0046243	0.00617469	0.00462966	0.00462966	0.00308167	0.00462966	0.0187816	0.00462966	0.00462966
H30_HN-CM07	0.00153846	0.00153846	0.00153846	0.00308167	0.00308167	0.00153846	0.00153846	0.00308167	0.00308167	0.00153846	0.00153846	0.00153846	0.00308167	0.00308167	0.00153846	0.00153846	0.00153846	0.00462966	0.00153846	0.0046243	0.00153846	0.00153846	0.00153846	0.00153846	0.00153846	0.00153846	0.00153846	0.00153846	0.00153846	0.0046243	0.00153846	0.00308167	0.0030793	0.00153846	0.00153846	0.00153846	0.00153846	0.00153846	0.00153846	0.00153846	0.00153787	0.0030787	0.00153846	0.00153846	0.00308167	0.00462966	0.0219816	0.00153846	0.00462966
H19_HN-CM08	0.00308167	0.00308167	0.00308167	0.00462966	0.00462966	0.00308167	0.00308167	0.00462966	0.00462966	0.00308167	0.00308167	0.00308167	0.00462966	0.00462966	0.00308167	0.00308167	0.00308167	0.00618246	0.00308167	0.00617469	0.00308167	0.00308167	0.00308167	0.00308167	0.00308167	0.00308167	0.00308167	0.00308167	0.00308167	0.00617469	0.00308167	0.00462966	0.00462251	0	0	0.00308167	0.00308167	0.00308167	0	0.00308167	0.0030787	0.0046243	0.00308167	0.00308167	0.00153846	0.00308167	0.020379	0.00308167	0.00308167
H30_HN-CM09	0.00153846	0.00153846	0.00153846	0.00308167	0.00308167	0.00153846	0.00153846	0.00308167	0.00308167	0.00153846	0.00153846	0.00153846	0.00308167	0.00308167	0.00153846	0.00153846	0.00153846	0.00462966	0.00153846	0.0046243	0.00153846	0.00153846	0.00153846	0.00153846	0.00153846	0.00153846	0.00153846	0.00153846	0.00153846	0.0046243	0.00153846	0.00308167	0.0030793	0.00153846	0.00153846	0.00153846	0.00153846	0.00153846	0.00153846	0.00153846	0.00153787	0.0030787	0.00153846	0.00153846	0.00308167	0.00462966	0.0219816	0.00153846	0.00462966
H19_HN-CM10	0.00308167	0.00308167	0.00308167	0.00462966	0.00462966	0.00308167	0.00308167	0.00462966	0.00462966	0.00308167	0.00308167	0.00308167	0.00462966	0.00462966	0.00308167	0.00308167	0.00308167	0.00618246	0.00308167	0.00617469	0.00308167	0.00308167	0.00308167	0.00308167	0.00308167	0.00308167	0.00308167	0.00308167	0.00308167	0.00617469	0.00308167	0.00462966	0.00462251	0	0	0.00308167	0.00308167	0.00308167	0	0.00308167	0.0030787	0.0046243	0.00308167	0.00308167	0.00153846	0.00308167	0.020379	0.00308167	0.00308167
H19_HN-DZ01	0.00308167	0.00308167	0.00308167	0.00462966	0.00462966	0.00308167	0.00308167	0.00462966	0.00462966	0.00308167	0.00308167	0.00308167	0.00462966	0.00462966	0.00308167	0.00308167	0.00308167	0.00618246	0.00308167	0.00617469	0.00308167	0.00308167	0.00308167	0.00308167	0.00308167	0.00308167	0.00308167	0.00308167	0.00308167	0.00617469	0.00308167	0.00462966	0.00462251	0	0	0.00308167	0.00308167	0.00308167	0	0.00308167	0.0030787	0.0046243	0.00308167	0.00308167	0.00153846	0.00308167	0.020379	0.00308167	0.00308167
H01_HN-DZ02	0	0	0	0.00153846	0.00153846	0	0	0.00153846	0.00153846	0	0	0	0.00153846	0.00153846	0	0	0	0.00308167	0	0.0030787	0	0	0	0	0	0	0	0	0	0.0030787	0	0.00153846	0.00462251	0.00308167	0.00308167	0.00308167	0.00308167	0.00308167	0.00308167	0.00308167	0.0030787	0.0046243	0	0	0.00153846	0.00308167	0.020379	0	0.00308167
H30_HN-DZ03	0.00153846	0.00153846	0.00153846	0.00308167	0.00308167	0.00153846	0.00153846	0.00308167	0.00308167	0.00153846	0.00153846	0.00153846	0.00308167	0.00308167	0.00153846	0.00153846	0.00153846	0.00462966	0.00153846	0.0046243	0.00153846	0.00153846	0.00153846	0.00153846	0.00153846	0.00153846	0.00153846	0.00153846	0.00153846	0.0046243	0.00153846	0.00308167	0.0030793	0.00153846	0.00153846	0.00153846	0.00153846	0.00153846	0.00153846	0.00153846	0.00153787	0.0030787	0.00153846	0.00153846	0.00308167	0.00462966	0.0219816	0.00153846	0.00462966
H19_HN-DZ04	0.00308167	0.00308167	0.00308167	0.00462966	0.00462966	0.00308167	0.00308167	0.00462966	0.00462966	0.00308167	0.00308167	0.00308167	0.00462966	0.00462966	0.00308167	0.00308167	0.00308167	0.00618246	0.00308167	0.00617469	0.00308167	0.00308167	0.00308167	0.00308167	0.00308167	0.00308167	0.00308167	0.00308167	0.00308167	0.00617469	0.00308167	0.00462966	0.00462251	0	0	0.00308167	0.00308167	0.00308167	0	0.00308167	0.0030787	0.0046243	0.00308167	0.00308167	0.00153846	0.00308167	0.020379	0.00308167	0.00308167
H01_HN-DZ05	0	0	0	0.00153846	0.00153846	0	0	0.00153846	0.00153846	0	0	0	0.00153846	0.00153846	0	0	0	0.00308167	0	0.0030787	0	0	0	0	0	0	0	0	0	0.0030787	0	0.00153846	0.00462251	0.00308167	0.00308167	0.00308167	0.00308167	0.00308167	0.00308167	0.00308167	0.0030787	0.0046243	0	0	0.00153846	0.00308167	0.020379	0	0.00308167
H39_HN-DZ06	0.00618246	0.00618246	0.00618246	0.00774009	0.00774009	0.00618246	0.00618246	0.00774009	0.00774009	0.00618246	0.00618246	0.00618246	0.00774009	0.00462966	0.00618246	0.00618246	0.00618246	0.00930259	0.00618246	0.00928996	0.00618246	0.00618246	0.00618246	0.00618246	0.00618246	0.00618246	0.00618246	0.00618246	0.00618246	0.00928996	0.00618246	0.00462966	0.0077233	0.00308167	0.00308167	0.00618246	0.00618246	0.00618246	0.00308167	0.00618246	0.00617469	0.0077299	0.00618246	0.00618246	0.00462966	0.00618246	0.020379	0.00618246	0.00618246
H39_HN-DZ07	0.00618246	0.00618246	0.00618246	0.00774009	0.00774009	0.00618246	0.00618246	0.00774009	0.00774009	0.00618246	0.00618246	0.00618246	0.00774009	0.00462966	0.00618246	0.00618246	0.00618246	0.00930259	0.00618246	0.00928996	0.00618246	0.00618246	0.00618246	0.00618246	0.00618246	0.00618246	0.00618246	0.00618246	0.00618246	0.00928996	0.00618246	0.00462966	0.0077233	0.00308167	0.00308167	0.00618246	0.00618246	0.00618246	0.00308167	0.00618246	0.00617469	0.0077299	0.00618246	0.00618246	0.00462966	0.00618246	0.020379	0.00618246	0.00618246
H30_HN-DZ08	0.00153846	0.00153846	0.00153846	0.00308167	0.00308167	0.00153846	0.00153846	0.00308167	0.00308167	0.00153846	0.00153846	0.00153846	0.00308167	0.00308167	0.00153846	0.00153846	0.00153846	0.00462966	0.00153846	0.0046243	0.00153846	0.00153846	0.00153846	0.00153846	0.00153846	0.00153846	0.00153846	0.00153846	0.00153846	0.0046243	0.00153846	0.00308167	0.0030793	0.00153846	0.00153846	0.00153846	0.00153846	0.00153846	0.00153846	0.00153846	0.00153787	0.0030787	0.00153846	0.00153846	0.00308167	0.00462966	0.0219816	0.00153846	0.00462966
H01_HN-DZ09	0	0	0	0.00153846	0.00153846	0	0	0.00153846	0.00153846	0	0	0	0.00153846	0.00153846	0	0	0	0.00308167	0	0.0030787	0	0	0	0	0	0	0	0	0	0.0030787	0	0.00153846	0.00462251	0.00308167	0.00308167	0.00308167	0.00308167	0.00308167	0.00308167	0.00308167	0.0030787	0.0046243	0	0	0.00153846	0.00308167	0.020379	0	0.00308167
H40_HN-DZ10	0.00308167	0.00308167	0.00308167	0.00462966	0.00462966	0.00308167	0.00308167	0.00462966	0.00462966	0.00308167	0.00308167	0.00308167	0.00462966	0.00462966	0.00308167	0.00308167	0.00308167	0.00618246	0.00308167	0.00617469	0.00308167	0.00308167	0.00308167	0.00308167	0.00308167	0.00308167	0.00308167	0.00308167	0.00308167	0.00617469	0.00308167	0.00462966	0.00462251	0.00308167	0.00308167	0.00308167	0.00308167	0.00308167	0.00308167	0.00308167	0.0030787	0.0046243	0.00308167	0.00308167	0.00462966	0.00618246	0.0235893	0.00308167	0.00618246
H19_HN-QZ01	0.00308167	0.00308167	0.00308167	0.00462966	0.00462966	0.00308167	0.00308167	0.00462966	0.00462966	0.00308167	0.00308167	0.00308167	0.00462966	0.00462966	0.00308167	0.00308167	0.00308167	0.00618246	0.00308167	0.00617469	0.00308167	0.00308167	0.00308167	0.00308167	0.00308167	0.00308167	0.00308167	0.00308167	0.00308167	0.00617469	0.00308167	0.00462966	0.00462251	0	0	0.00308167	0.00308167	0.00308167	0	0.00308167	0.0030787	0.0046243	0.00308167	0.00308167	0.00153846	0.00308167	0.020379	0.00308167	0.00308167
H41_HN-QZ02	0.00618246	0.00618246	0.00618246	0.00774009	0.00774009	0.00618246	0.00618246	0.00774009	0.00774009	0.00618246	0.00618246	0.00618246	0.00774009	0.00774009	0.00618246	0.00618246	0.00618246	0.00930259	0.00618246	0.00928996	0.00618246	0.00618246	0.00618246	0.00618246	0.00618246	0.00618246	0.00618246	0.00618246	0.00618246	0.00928996	0.00618246	0.00774009	0.0077233	0.00308167	0.00308167	0.00618246	0.00308167	0.00618246	0.00308167	0.00618246	0.00617469	0.0046243	0.00618246	0.00618246	0.00462966	0.00618246	0.020379	0.00618246	0.00618246
H19_HN-QZ03	0.00308167	0.00308167	0.00308167	0.00462966	0.00462966	0.00308167	0.00308167	0.00462966	0.00462966	0.00308167	0.00308167	0.00308167	0.00462966	0.00462966	0.00308167	0.00308167	0.00308167	0.00618246	0.00308167	0.00617469	0.00308167	0.00308167	0.00308167	0.00308167	0.00308167	0.00308167	0.00308167	0.00308167	0.00308167	0.00617469	0.00308167	0.00462966	0.00462251	0	0	0.00308167	0.00308167	0.00308167	0	0.00308167	0.0030787	0.0046243	0.00308167	0.00308167	0.00153846	0.00308167	0.020379	0.00308167	0.00308167
H19_HN-QZ04	0.00308167	0.00308167	0.00308167	0.00462966	0.00462966	0.00308167	0.00308167	0.00462966	0.00462966	0.00308167	0.00308167	0.00308167	0.00462966	0.00462966	0.00308167	0.00308167	0.00308167	0.00618246	0.00308167	0.00617469	0.00308167	0.00308167	0.00308167	0.00308167	0.00308167	0.00308167	0.00308167	0.00308167	0.00308167	0.00617469	0.00308167	0.00462966	0.00462251	0	0	0.00308167	0.00308167	0.00308167	0	0.00308167	0.0030787	0.0046243	0.00308167	0.00308167	0.00153846	0.00308167	0.020379	0.00308167	0.00308167
H40_HN-QZ05	0.00308167	0.00308167	0.00308167	0.00462966	0.00462966	0.00308167	0.00308167	0.00462966	0.00462966	0.00308167	0.00308167	0.00308167	0.00462966	0.00462966	0.00308167	0.00308167	0.00308167	0.00618246	0.00308167	0.00617469	0.00308167	0.00308167	0.00308167	0.00308167	0.00308167	0.00308167	0.00308167	0.00308167	0.00308167	0.00617469	0.00308167	0.00462966	0.00462251	0.00308167	0.00308167	0.00308167	0.00308167	0.00308167	0.00308167	0.00308167	0.0030787	0.0046243	0.00308167	0.00308167	0.00462966	0.00618246	0.0235893	0.00308167	0.00618246
H19_HN-QZ06	0.00308167	0.00308167	0.00308167	0.00462966	0.00462966	0.00308167	0.00308167	0.00462966	0.00462966	0.00308167	0.00308167	0.00308167	0.00462966	0.00462966	0.00308167	0.00308167	0.00308167	0.00618246	0.00308167	0.00617469	0.00308167	0.00308167	0.00308167	0.00308167	0.00308167	0.00308167	0.00308167	0.00308167	0.00308167	0.00617469	0.00308167	0.00462966	0.00462251	0	0	0.00308167	0.00308167	0.00308167	0	0.00308167	0.0030787	0.0046243	0.00308167	0.00308167	0.00153846	0.00308167	0.020379	0.00308167	0.00308167
H19_HN-QZ07	0.00308167	0.00308167	0.00308167	0.00462966	0.00462966	0.00308167	0.00308167	0.00462966	0.00462966	0.00308167	0.00308167	0.00308167	0.00462966	0.00462966	0.00308167	0.00308167	0.00308167	0.00618246	0.00308167	0.00617469	0.00308167	0.00308167	0.00308167	0.00308167	0.00308167	0.00308167	0.00308167	0.00308167	0.00308167	0.00617469	0.00308167	0.00462966	0.00462251	0	0	0.00308167	0.00308167	0.00308167	0	0.00308167	0.0030787	0.0046243	0.00308167	0.00308167	0.00153846	0.00308167	0.020379	0.00308167	0.00308167
H19_HN-QZ08	0.00308167	0.00308167	0.00308167	0.00462966	0.00462966	0.00308167	0.00308167	0.00462966	0.00462966	0.00308167	0.00308167	0.00308167	0.00462966	0.00462966	0.00308167	0.00308167	0.00308167	0.00618246	0.00308167	0.00617469	0.00308167	0.00308167	0.00308167	0.00308167	0.00308167	0.00308167	0.00308167	0.00308167	0.00308167	0.00617469	0.00308167	0.00462966	0.00462251	0	0	0.00308167	0.00308167	0.00308167	0	0.00308167	0.0030787	0.0046243	0.00308167	0.00308167	0.00153846	0.00308167	0.020379	0.00308167	0.00308167
H19_HN-QZ09	0.00308167	0.00308167	0.00308167	0.00462966	0.00462966	0.00308167	0.00308167	0.00462966	0.00462966	0.00308167	0.00308167	0.00308167	0.00462966	0.00462966	0.00308167	0.00308167	0.00308167	0.00618246	0.00308167	0.00617469	0.00308167	0.00308167	0.00308167	0.00308167	0.00308167	0.00308167	0.00308167	0.00308167	0.00308167	0.00617469	0.00308167	0.00462966	0.00462251	0	0	0.00308167	0.00308167	0.00308167	0	0.00308167	0.0030787	0.0046243	0.00308167	0.00308167	0.00153846	0.00308167	0.020379	0.00308167	0.00308167
H19_HN-QZ10	0.00308167	0.00308167	0.00308167	0.00462966	0.00462966	0.00308167	0.00308167	0.00462966	0.00462966	0.00308167	0.00308167	0.00308167	0.00462966	0.00462966	0.00308167	0.00308167	0.00308167	0.00618246	0.00308167	0.00617469	0.00308167	0.00308167	0.00308167	0.00308167	0.00308167	0.00308167	0.00308167	0.00308167	0.00308167	0.00617469	0.00308167	0.00462966	0.00462251	0	0	0.00308167	0.00308167	0.00308167	0	0.00308167	0.0030787	0.0046243	0.00308167	0.00308167	0.00153846	0.00308167	0.020379	0.00308167	0.00308167
H30_HN-BS01	0.00153846	0.00153846	0.00153846	0.00308167	0.00308167	0.00153846	0.00153846	0.00308167	0.00308167	0.00153846	0.00153846	0.00153846	0.00308167	0.00308167	0.00153846	0.00153846	0.00153846	0.00462966	0.00153846	0.0046243	0.00153846	0.00153846	0.00153846	0.00153846	0.00153846	0.00153846	0.00153846	0.00153846	0.00153846	0.0046243	0.00153846	0.00308167	0.0030793	0.00153846	0.00153846	0.00153846	0.00153846	0.00153846	0.00153846	0.00153846	0.00153787	0.0030787	0.00153846	0.00153846	0.00308167	0.00462966	0.0219816	0.00153846	0.00462966
H42_HN-BS02	0.00308167	0.00308167	0.00308167	0.00462966	0.00462966	0.00308167	0.00308167	0.00462966	0.00462966	0.00308167	0.00308167	0.00308167	0.00462966	0.00462966	0.00308167	0.00308167	0.00308167	0.00618246	0.00308167	0.00617469	0.00308167	0.00308167	0.00308167	0.00308167	0.00308167	0.00308167	0.00308167	0.00308167	0.00308167	0.00617469	0.00308167	0.00462966	0.00462251	0.00308167	0.00308167	0.00308167	0.00308167	0.00308167	0.00308167	0.00308167	0.0030787	0.0046243	0.00308167	0.00308167	0.00462966	0.00618246	0.0235893	0.00308167	0.00618246
H30_HN-BS03	0.00153846	0.00153846	0.00153846	0.00308167	0.00308167	0.00153846	0.00153846	0.00308167	0.00308167	0.00153846	0.00153846	0.00153846	0.00308167	0.00308167	0.00153846	0.00153846	0.00153846	0.00462966	0.00153846	0.0046243	0.00153846	0.00153846	0.00153846	0.00153846	0.00153846	0.00153846	0.00153846	0.00153846	0.00153846	0.0046243	0.00153846	0.00308167	0.0030793	0.00153846	0.00153846	0.00153846	0.00153846	0.00153846	0.00153846	0.00153846	0.00153787	0.0030787	0.00153846	0.00153846	0.00308167	0.00462966	0.0219816	0.00153846	0.00462966
H19_HN-BS04	0.00308167	0.00308167	0.00308167	0.00462966	0.00462966	0.00308167	0.00308167	0.00462966	0.00462966	0.00308167	0.00308167	0.00308167	0.00462966	0.00462966	0.00308167	0.00308167	0.00308167	0.00618246	0.00308167	0.00617469	0.00308167	0.00308167	0.00308167	0.00308167	0.00308167	0.00308167	0.00308167	0.00308167	0.00308167	0.00617469	0.00308167	0.00462966	0.00462251	0	0	0.00308167	0.00308167	0.00308167	0	0.00308167	0.0030787	0.0046243	0.00308167	0.00308167	0.00153846	0.00308167	0.020379	0.00308167	0.00308167
H19_HN-BS05	0.00308167	0.00308167	0.00308167	0.00462966	0.00462966	0.00308167	0.00308167	0.00462966	0.00462966	0.00308167	0.00308167	0.00308167	0.00462966	0.00462966	0.00308167	0.00308167	0.00308167	0.00618246	0.00308167	0.00617469	0.00308167	0.00308167	0.00308167	0.00308167	0.00308167	0.00308167	0.00308167	0.00308167	0.00308167	0.00617469	0.00308167	0.00462966	0.00462251	0	0	0.00308167	0.00308167	0.00308167	0	0.00308167	0.0030787	0.0046243	0.00308167	0.00308167	0.00153846	0.00308167	0.020379	0.00308167	0.00308167
H43_HN-BS06	0.0030787	0.0030787	0.0030787	0.0046243	0.0046243	0.0030787	0.0030787	0.0046243	0.0046243	0.0030787	0.0030787	0.0030787	0.0046243	0.0046243	0.0030787	0.0030787	0.0030787	0.00617469	0.0030787	0.0061705	0.0030787	0.0030787	0.0030787	0.0030787	0.0030787	0.0030787	0.0030787	0.0030787	0.0030787	0.0061705	0.0030787	0.0046243	0.0046243	0.0030787	0.0030787	0.0030787	0.0030787	0.0030787	0.0030787	0.0030787	0.0030793	0.00462251	0.0030787	0.0030787	0.0046243	0.00617469	0.023554	0.0030787	0.00617469
H45_HN-BS08	0.00308167	0.00308167	0.00308167	0.00462966	0.00462966	0.00308167	0.00308167	0.00462966	0.00462966	0.00308167	0.00308167	0.00308167	0.00462966	0.00462966	0.00308167	0.00308167	0.00308167	0.00618246	0.00308167	0.00617469	0.00308167	0.00308167	0.00308167	0.00308167	0.00308167	0.00308167	0.00308167	0.00308167	0.00308167	0.00617469	0.00308167	0.00462966	0.00462251	0.00308167	0.00308167	0.00308167	0.00308167	0.00308167	0.00308167	0.00308167	0.0030787	0.0046243	0.00308167	0.00308167	0.00462966	0.00618246	0.0235893	0.00308167	0.00618246
H30_HN-BS09	0.00153846	0.00153846	0.00153846	0.00308167	0.00308167	0.00153846	0.00153846	0.00308167	0.00308167	0.00153846	0.00153846	0.00153846	0.00308167	0.00308167	0.00153846	0.00153846	0.00153846	0.00462966	0.00153846	0.0046243	0.00153846	0.00153846	0.00153846	0.00153846	0.00153846	0.00153846	0.00153846	0.00153846	0.00153846	0.0046243	0.00153846	0.00308167	0.0030793	0.00153846	0.00153846	0.00153846	0.00153846	0.00153846	0.00153846	0.00153846	0.00153787	0.0030787	0.00153846	0.00153846	0.00308167	0.00462966	0.0219816	0.00153846	0.00462966
H19_HN-BS10	0.00308167	0.00308167	0.00308167	0.00462966	0.00462966	0.00308167	0.00308167	0.00462966	0.00462966	0.00308167	0.00308167	0.00308167	0.00462966	0.00462966	0.00308167	0.00308167	0.00308167	0.00618246	0.00308167	0.00617469	0.00308167	0.00308167	0.00308167	0.00308167	0.00308167	0.00308167	0.00308167	0.00308167	0.00308167	0.00617469	0.00308167	0.00462966	0.00462251	0	0	0.00308167	0.00308167	0.00308167	0	0.00308167	0.0030787	0.0046243	0.00308167	0.00308167	0.00153846	0.00308167	0.020379	0.00308167	0.00308167
H19_HN-CJ01	0.00308167	0.00308167	0.00308167	0.00462966	0.00462966	0.00308167	0.00308167	0.00462966	0.00462966	0.00308167	0.00308167	0.00308167	0.00462966	0.00462966	0.00308167	0.00308167	0.00308167	0.00618246	0.00308167	0.00617469	0.00308167	0.00308167	0.00308167	0.00308167	0.00308167	0.00308167	0.00308167	0.00308167	0.00308167	0.00617469	0.00308167	0.00462966	0.00462251	0	0	0.00308167	0.00308167	0.00308167	0	0.00308167	0.0030787	0.0046243	0.00308167	0.00308167	0.00153846	0.00308167	0.020379	0.00308167	0.00308167
H46_HN-CJ02	0.00308167	0.00308167	0.00308167	0.00462966	0.00462966	0.00308167	0.00308167	0.00462966	0.00462966	0.00308167	0.00308167	0.00308167	0.00462966	0.00462966	0.00308167	0.00308167	0.00308167	0.00618246	0.00308167	0.00617469	0.00308167	0.00308167	0.00308167	0.00308167	0.00308167	0.00308167	0.00308167	0.00308167	0.00308167	0.00617469	0.00308167	0.00462966	0.00462251	0.00308167	0.00308167	0.00308167	0.00308167	0.00308167	0.00308167	0.00308167	0.0030787	0.0046243	0.00308167	0.00308167	0.00462966	0.00618246	0.020379	0.00308167	0.00618246
H47_HN-CJ03	0.00462966	0.00462966	0.00462966	0.00618246	0.00618246	0.00462966	0.00462966	0.00618246	0.00618246	0.00462966	0.00462966	0.00462966	0.00618246	0.00618246	0.00462966	0.00462966	0.00462966	0.00774009	0.00462966	0.0077299	0.00462966	0.00462966	0.00462966	0.00462966	0.00462966	0.00462966	0.00462966	0.00462966	0.00462966	0.0077299	0.00462966	0.00618246	0.0061705	0.00462966	0.00462966	0.00462966	0.00462966	0.00462966	0.00462966	0.00462966	0.0046243	0.00617469	0.00462966	0.00462966	0.00618246	0.00774009	0.0252022	0.00462966	0.00774009
H19_HN-CJ04	0.00308167	0.00308167	0.00308167	0.00462966	0.00462966	0.00308167	0.00308167	0.00462966	0.00462966	0.00308167	0.00308167	0.00308167	0.00462966	0.00462966	0.00308167	0.00308167	0.00308167	0.00618246	0.00308167	0.00617469	0.00308167	0.00308167	0.00308167	0.00308167	0.00308167	0.00308167	0.00308167	0.00308167	0.00308167	0.00617469	0.00308167	0.00462966	0.00462251	0	0	0.00308167	0.00308167	0.00308167	0	0.00308167	0.0030787	0.0046243	0.00308167	0.00308167	0.00153846	0.00308167	0.020379	0.00308167	0.00308167
H19_HN-CJ05	0.00308167	0.00308167	0.00308167	0.00462966	0.00462966	0.00308167	0.00308167	0.00462966	0.00462966	0.00308167	0.00308167	0.00308167	0.00462966	0.00462966	0.00308167	0.00308167	0.00308167	0.00618246	0.00308167	0.00617469	0.00308167	0.00308167	0.00308167	0.00308167	0.00308167	0.00308167	0.00308167	0.00308167	0.00308167	0.00617469	0.00308167	0.00462966	0.00462251	0	0	0.00308167	0.00308167	0.00308167	0	0.00308167	0.0030787	0.0046243	0.00308167	0.00308167	0.00153846	0.00308167	0.020379	0.00308167	0.00308167
H19_HN-CJ06	0.00308167	0.00308167	0.00308167	0.00462966	0.00462966	0.00308167	0.00308167	0.00462966	0.00462966	0.00308167	0.00308167	0.00308167	0.00462966	0.00462966	0.00308167	0.00308167	0.00308167	0.00618246	0.00308167	0.00617469	0.00308167	0.00308167	0.00308167	0.00308167	0.00308167	0.00308167	0.00308167	0.00308167	0.00308167	0.00617469	0.00308167	0.00462966	0.00462251	0	0	0.00308167	0.00308167	0.00308167	0	0.00308167	0.0030787	0.0046243	0.00308167	0.00308167	0.00153846	0.00308167	0.020379	0.00308167	0.00308167
H48_HN-CJ07	0.00774009	0.00774009	0.00774009	0.00930259	0.00930259	0.00774009	0.00774009	0.00930259	0.00930259	0.00774009	0.00774009	0.00774009	0.00930259	0.00930259	0.00774009	0.00774009	0.00774009	0.01087	0.00774009	0.0108549	0.00774009	0.00774009	0.00774009	0.00774009	0.00774009	0.00774009	0.00774009	0.00774009	0.00774009	0.0108549	0.00774009	0.00930259	0.00928093	0.00774009	0.00774009	0.00774009	0.00774009	0.00774009	0.00774009	0.00774009	0.0077299	0.00928996	0.00774009	0.00774009	0.00930259	0.01087	0.0219816	0.00774009	0.01087
H49_HN-CJ08	0.00618246	0.00618246	0.00618246	0.00774009	0.00774009	0.00618246	0.00618246	0.00774009	0.00774009	0.00618246	0.00618246	0.00618246	0.00774009	0.00774009	0.00618246	0.00618246	0.00618246	0.00930259	0.00618246	0.00928996	0.00618246	0.00618246	0.00618246	0.00618246	0.00618246	0.00618246	0.00618246	0.00618246	0.00618246	0.00928996	0.00618246	0.00774009	0.0077233	0.00618246	0.00618246	0.00618246	0.00618246	0.00618246	0.00618246	0.00618246	0.00617469	0.0077299	0.00618246	0.00618246	0.00774009	0.00930259	0.020379	0.00618246	0.00930259
H50_HN-CJ09	0.00617469	0.00617469	0.00617469	0.0077299	0.0077299	0.00617469	0.00617469	0.0077299	0.0077299	0.00617469	0.00617469	0.00617469	0.0077299	0.0077299	0.00617469	0.00617469	0.00617469	0.00928996	0.00617469	0.00928093	0.00617469	0.00617469	0.00617469	0.00617469	0.00617469	0.00617469	0.00617469	0.00617469	0.00617469	0.00928093	0.00617469	0.0077299	0.00772029	0.0030787	0.0030787	0.00617469	0.00617469	0.00617469	0.0030787	0.00617469	0.0061705	0.0077233	0.00617469	0.00617469	0.0046243	0.00617469	0.023554	0.00617469	0.00617469
H51_HN-CJ10	0.0046243	0.0046243	0.0046243	0.00617469	0.00617469	0.0046243	0.0046243	0.00617469	0.00617469	0.0046243	0.0046243	0.0046243	0.00617469	0.00617469	0.0046243	0.0046243	0.0046243	0.0077299	0.0046243	0.0077233	0.0046243	0.0046243	0.0046243	0.0046243	0.0046243	0.0046243	0.0046243	0.0046243	0.0046243	0.0077233	0.0046243	0.00617469	0.0061699	0.00153787	0.00153787	0.0046243	0.0046243	0.0046243	0.00153787	0.0046243	0.00462251	0.0061705	0.0046243	0.0046243	0.0030787	0.0046243	0.0219489	0.0046243	0.0046243
H19_HN-LS01	0.00308167	0.00308167	0.00308167	0.00462966	0.00462966	0.00308167	0.00308167	0.00462966	0.00462966	0.00308167	0.00308167	0.00308167	0.00462966	0.00462966	0.00308167	0.00308167	0.00308167	0.00618246	0.00308167	0.00617469	0.00308167	0.00308167	0.00308167	0.00308167	0.00308167	0.00308167	0.00308167	0.00308167	0.00308167	0.00617469	0.00308167	0.00462966	0.00462251	0	0	0.00308167	0.00308167	0.00308167	0	0.00308167	0.0030787	0.0046243	0.00308167	0.00308167	0.00153846	0.00308167	0.020379	0.00308167	0.00308167
H30_HN-LS02	0.00153846	0.00153846	0.00153846	0.00308167	0.00308167	0.00153846	0.00153846	0.00308167	0.00308167	0.00153846	0.00153846	0.00153846	0.00308167	0.00308167	0.00153846	0.00153846	0.00153846	0.00462966	0.00153846	0.0046243	0.00153846	0.00153846	0.00153846	0.00153846	0.00153846	0.00153846	0.00153846	0.00153846	0.00153846	0.0046243	0.00153846	0.00308167	0.0030793	0.00153846	0.00153846	0.00153846	0.00153846	0.00153846	0.00153846	0.00153846	0.00153787	0.0030787	0.00153846	0.00153846	0.00308167	0.00462966	0.0219816	0.00153846	0.00462966
H19_HN-LS03	0.00308167	0.00308167	0.00308167	0.00462966	0.00462966	0.00308167	0.00308167	0.00462966	0.00462966	0.00308167	0.00308167	0.00308167	0.00462966	0.00462966	0.00308167	0.00308167	0.00308167	0.00618246	0.00308167	0.00617469	0.00308167	0.00308167	0.00308167	0.00308167	0.00308167	0.00308167	0.00308167	0.00308167	0.00308167	0.00617469	0.00308167	0.00462966	0.00462251	0	0	0.00308167	0.00308167	0.00308167	0	0.00308167	0.0030787	0.0046243	0.00308167	0.00308167	0.00153846	0.00308167	0.020379	0.00308167	0.00308167
H52_HN-LS04	0.00462966	0.00462966	0.00462966	0.00618246	0.00618246	0.00462966	0.00462966	0.00618246	0.00618246	0.00462966	0.00462966	0.00462966	0.00618246	0.00618246	0.00462966	0.00462966	0.00462966	0.00774009	0.00462966	0.0077299	0.00462966	0.00462966	0.00462966	0.00462966	0.00462966	0.00462966	0.00462966	0.00462966	0.00462966	0.0077299	0.00462966	0.00618246	0.0061705	0.00153846	0.00153846	0.00462966	0.00462966	0.00462966	0.00153846	0.00462966	0.0046243	0.00617469	0.00462966	0.00462966	0.00308167	0.00462966	0.0219816	0.00462966	0.00462966
H30_HN-LS05	0.00153846	0.00153846	0.00153846	0.00308167	0.00308167	0.00153846	0.00153846	0.00308167	0.00308167	0.00153846	0.00153846	0.00153846	0.00308167	0.00308167	0.00153846	0.00153846	0.00153846	0.00462966	0.00153846	0.0046243	0.00153846	0.00153846	0.00153846	0.00153846	0.00153846	0.00153846	0.00153846	0.00153846	0.00153846	0.0046243	0.00153846	0.00308167	0.0030793	0.00153846	0.00153846	0.00153846	0.00153846	0.00153846	0.00153846	0.00153846	0.00153787	0.0030787	0.00153846	0.00153846	0.00308167	0.00462966	0.0219816	0.00153846	0.00462966
H19_HN-LS06	0.00308167	0.00308167	0.00308167	0.00462966	0.00462966	0.00308167	0.00308167	0.00462966	0.00462966	0.00308167	0.00308167	0.00308167	0.00462966	0.00462966	0.00308167	0.00308167	0.00308167	0.00618246	0.00308167	0.00617469	0.00308167	0.00308167	0.00308167	0.00308167	0.00308167	0.00308167	0.00308167	0.00308167	0.00308167	0.00617469	0.00308167	0.00462966	0.00462251	0	0	0.00308167	0.00308167	0.00308167	0	0.00308167	0.0030787	0.0046243	0.00308167	0.00308167	0.00153846	0.00308167	0.020379	0.00308167	0.00308167
H30_HN-LS07	0.00153846	0.00153846	0.00153846	0.00308167	0.00308167	0.00153846	0.00153846	0.00308167	0.00308167	0.00153846	0.00153846	0.00153846	0.00308167	0.00308167	0.00153846	0.00153846	0.00153846	0.00462966	0.00153846	0.0046243	0.00153846	0.00153846	0.00153846	0.00153846	0.00153846	0.00153846	0.00153846	0.00153846	0.00153846	0.0046243	0.00153846	0.00308167	0.0030793	0.00153846	0.00153846	0.00153846	0.00153846	0.00153846	0.00153846	0.00153846	0.00153787	0.0030787	0.00153846	0.00153846	0.00308167	0.00462966	0.0219816	0.00153846	0.00462966
H19_HN-LS08	0.00308167	0.00308167	0.00308167	0.00462966	0.00462966	0.00308167	0.00308167	0.00462966	0.00462966	0.00308167	0.00308167	0.00308167	0.00462966	0.00462966	0.00308167	0.00308167	0.00308167	0.00618246	0.00308167	0.00617469	0.00308167	0.00308167	0.00308167	0.00308167	0.00308167	0.00308167	0.00308167	0.00308167	0.00308167	0.00617469	0.00308167	0.00462966	0.00462251	0	0	0.00308167	0.00308167	0.00308167	0	0.00308167	0.0030787	0.0046243	0.00308167	0.00308167	0.00153846	0.00308167	0.020379	0.00308167	0.00308167
H53_HN-LS09	0.00462966	0.00462966	0.00462966	0.00618246	0.00618246	0.00462966	0.00462966	0.00618246	0.00618246	0.00462966	0.00462966	0.00462966	0.00618246	0.00618246	0.00462966	0.00462966	0.00462966	0.00774009	0.00462966	0.0077299	0.00462966	0.00462966	0.00462966	0.00462966	0.00462966	0.00462966	0.00462966	0.00462966	0.00462966	0.0077299	0.00462966	0.00618246	0.0061705	0.00153846	0.00153846	0.00462966	0.00462966	0.00462966	0.00153846	0.00462966	0.0046243	0.00617469	0.00462966	0.00462966	0.00308167	0.00462966	0.0219816	0.00462966	0.00462966
H54_HN-LS10	0.00462966	0.00462966	0.00462966	0.00618246	0.00618246	0.00462966	0.00462966	0.00618246	0.00618246	0.00462966	0.00462966	0.00462966	0.00618246	0.00618246	0.00462966	0.00462966	0.00462966	0.00774009	0.00462966	0.0077299	0.00462966	0.00462966	0.00462966	0.00462966	0.00462966	0.00462966	0.00462966	0.00462966	0.00462966	0.0077299	0.00462966	0.00618246	0.0061705	0.00153846	0.00153846	0.00462966	0.00462966	0.00462966	0.00153846	0.00462966	0.0046243	0.00617469	0.00462966	0.00462966	0.00308167	0.00462966	0.0219816	0.00462966	0.00462966
H31_HN-BT02	0.00462966	0.00462966	0.00462966	0.00618246	0.00618246	0.00462966	0.00462966	0.00618246	0.00618246	0.00462966	0.00462966	0.00462966	0.00618246	0.00618246	0.00462966	0.00462966	0.00462966	0.00774009	0.00462966	0.0077299	0.00462966	0.00462966	0.00462966	0.00462966	0.00462966	0.00462966	0.00462966	0.00462966	0.00462966	0.0077299	0.00462966	0.00618246	0.0061705	0.00153846	0.00153846	0.00462966	0.00462966	0.00462966	0.00153846	0.00462966	0.0046243	0.00617469	0.00462966	0.00462966	0.00308167	0.00462966	0.0219816	0.00462966	0.00462966
H45_HN-BT03	0.00308167	0.00308167	0.00308167	0.00462966	0.00462966	0.00308167	0.00308167	0.00462966	0.00462966	0.00308167	0.00308167	0.00308167	0.00462966	0.00462966	0.00308167	0.00308167	0.00308167	0.00618246	0.00308167	0.00617469	0.00308167	0.00308167	0.00308167	0.00308167	0.00308167	0.00308167	0.00308167	0.00308167	0.00308167	0.00617469	0.00308167	0.00462966	0.00462251	0.00308167	0.00308167	0.00308167	0.00308167	0.00308167	0.00308167	0.00308167	0.0030787	0.0046243	0.00308167	0.00308167	0.00462966	0.00618246	0.0235893	0.00308167	0.00618246
H30_HN-BT04	0.00153846	0.00153846	0.00153846	0.00308167	0.00308167	0.00153846	0.00153846	0.00308167	0.00308167	0.00153846	0.00153846	0.00153846	0.00308167	0.00308167	0.00153846	0.00153846	0.00153846	0.00462966	0.00153846	0.0046243	0.00153846	0.00153846	0.00153846	0.00153846	0.00153846	0.00153846	0.00153846	0.00153846	0.00153846	0.0046243	0.00153846	0.00308167	0.0030793	0.00153846	0.00153846	0.00153846	0.00153846	0.00153846	0.00153846	0.00153846	0.00153787	0.0030787	0.00153846	0.00153846	0.00308167	0.00462966	0.0219816	0.00153846	0.00462966
H19_HN-BT05	0.00308167	0.00308167	0.00308167	0.00462966	0.00462966	0.00308167	0.00308167	0.00462966	0.00462966	0.00308167	0.00308167	0.00308167	0.00462966	0.00462966	0.00308167	0.00308167	0.00308167	0.00618246	0.00308167	0.00617469	0.00308167	0.00308167	0.00308167	0.00308167	0.00308167	0.00308167	0.00308167	0.00308167	0.00308167	0.00617469	0.00308167	0.00462966	0.00462251	0	0	0.00308167	0.00308167	0.00308167	0	0.00308167	0.0030787	0.0046243	0.00308167	0.00308167	0.00153846	0.00308167	0.020379	0.00308167	0.00308167
H20_HN-BT06	0.00308167	0.00308167	0.00308167	0.00462966	0.00462966	0.00308167	0.00308167	0.00462966	0.00462966	0.00308167	0.00308167	0.00308167	0.00462966	0.00462966	0.00308167	0.00308167	0.00308167	0.00618246	0.00308167	0.00617469	0.00308167	0.00308167	0.00308167	0.00308167	0.00308167	0.00308167	0.00308167	0.00308167	0.00308167	0.00617469	0.00308167	0.00462966	0.00462251	0.00308167	0.00308167	0	0.00308167	0.00308167	0.00308167	0.00308167	0.0030787	0.0046243	0.00308167	0.00308167	0.00462966	0.00618246	0.0235893	0.00308167	0.00618246
H30_HN-BT07	0.00153846	0.00153846	0.00153846	0.00308167	0.00308167	0.00153846	0.00153846	0.00308167	0.00308167	0.00153846	0.00153846	0.00153846	0.00308167	0.00308167	0.00153846	0.00153846	0.00153846	0.00462966	0.00153846	0.0046243	0.00153846	0.00153846	0.00153846	0.00153846	0.00153846	0.00153846	0.00153846	0.00153846	0.00153846	0.0046243	0.00153846	0.00308167	0.0030793	0.00153846	0.00153846	0.00153846	0.00153846	0.00153846	0.00153846	0.00153846	0.00153787	0.0030787	0.00153846	0.00153846	0.00308167	0.00462966	0.0219816	0.00153846	0.00462966
H56_HN-BT08	0.00462966	0.00462966	0.00462966	0.00618246	0.00618246	0.00462966	0.00462966	0.00618246	0.00618246	0.00462966	0.00462966	0.00462966	0.00618246	0.00308167	0.00462966	0.00462966	0.00462966	0.00774009	0.00462966	0.0077299	0.00462966	0.00462966	0.00462966	0.00462966	0.00462966	0.00462966	0.00462966	0.00462966	0.00462966	0.0077299	0.00462966	0.00308167	0.0061705	0.00462966	0.00462966	0.00462966	0.00462966	0.00462966	0.00462966	0.00462966	0.0046243	0.00617469	0.00462966	0.00462966	0.00618246	0.00774009	0.0219816	0.00462966	0.00774009
H46_HN-BT09	0.00308167	0.00308167	0.00308167	0.00462966	0.00462966	0.00308167	0.00308167	0.00462966	0.00462966	0.00308167	0.00308167	0.00308167	0.00462966	0.00462966	0.00308167	0.00308167	0.00308167	0.00618246	0.00308167	0.00617469	0.00308167	0.00308167	0.00308167	0.00308167	0.00308167	0.00308167	0.00308167	0.00308167	0.00308167	0.00617469	0.00308167	0.00462966	0.00462251	0.00308167	0.00308167	0.00308167	0.00308167	0.00308167	0.00308167	0.00308167	0.0030787	0.0046243	0.00308167	0.00308167	0.00462966	0.00618246	0.020379	0.00308167	0.00618246
H57_HN-BT10	0.0139996	0.0139996	0.0139996	0.0155794	0.0155794	0.0139996	0.0139996	0.0155794	0.0155794	0.0139996	0.0139996	0.0139996	0.0155794	0.0155794	0.0139996	0.0139996	0.0139996	0.0171641	0.0139996	0.0171427	0.0139996	0.0139996	0.0139996	0.0139996	0.0139996	0.0139996	0.0139996	0.0139996	0.0139996	0.0171427	0.0139996	0.0155794	0.0155452	0.0108549	0.0108549	0.0139996	0.0139996	0.0108549	0.0108549	0.0139996	0.0139832	0.0155604	0.0139996	0.0139996	0.0124248	0.0139996	0.0284006	0.0139996	0.0139996
K2P maximum	0.020379
K2P Minimum	0
K2P average	0.00284863
[truncated: 81 more columns]
