# Supplementary material for: Molecular evidence for new sympatric cryptic species of Aedes albopictus (Diptera: Culicidae) in China: A new threat from Aedes albopictus subgroup?
Source: Parasit Vectors. 2018 Apr 4;11:228. doi: 10.1186/s13071-018-2814-8 (PMC5885320; doi:10.1186/s13071-018-2814-8)
Supplement: Supplementary file 2 — Table S2. K2P divergence of cox1 sequences in Aedes sp. identified in China. (XLSX 9 kb) [file 13071_2018_2814_MOESM2_ESM.xlsx]

## Sheet: Aedes sp.
Table S2. K2P divergence of cox1 sequences in Aedes sp. identified in China.
	Acc.KR068634	H10_GX-WZ01	H11_GX-WZ03	H12_GX-WZ04	H13_GX-WZ05	H14_GX-WZ06	H11_GX-WZ07	H15_GX-WZ08	H16_GX-WZ09	H17_GX-WZ10	H44_HN-BS07	H55_HN-BT01
Acc.KR068634
H10_GX-WZ01	0.0949464
H11_GX-WZ03	0.102051	0.00930259
H12_GX-WZ04	0.101975	0.0124108	0.0061705
H13_GX-WZ05	0.102051	0.0140196	0.00774009	0.0077233
H14_GX-WZ06	0.0984862	0.00930259	0.00308167	0.0030793	0.00462966
H11_GX-WZ07	0.102051	0.00930259	0	0.0061705	0.00774009	0.00308167
H15_GX-WZ08	0.103843	0.0124423	0.00618246	0.00928093	0.01087	0.00618246	0.00618246
H16_GX-WZ09	0.11102	0.0414409	0.0381297	0.0396849	0.0364822	0.0381297	0.0381297	0.0381297
H17_GX-WZ10	0.100266	0.00774009	0.00153846	0.00462251	0.00618246	0.00153846	0.00153846	0.00462966	0.0364822
H44_HN-BS07	0.130902	0.111077	0.107447	0.110968	0.109259	0.107447	0.107447	0.103843	0.112735	0.105642
H55_HN-BT01	0.100266	0.00462966	0.00462966	0.0077233	0.00930259	0.00462966	0.00462966	0.00774009	0.0364822	0.00308167	0.105642
K2P maximum	0.130902
K2P Minimum	0.0949464
K2P average	0.104351
