# Supplementary material for: Molecular evidence for new sympatric cryptic species of Aedes albopictus (Diptera: Culicidae) in China: A new threat from Aedes albopictus subgroup?
Source: Parasit Vectors. 2018 Apr 4;11:228. doi: 10.1186/s13071-018-2814-8 (PMC5885320; doi:10.1186/s13071-018-2814-8)
Supplement: Supplementary file 3 — Table S3. cox1 haplotype distribution in the 14 mosquito populations from China. (XLSX 14 kb) [file 13071_2018_2814_MOESM3_ESM.xlsx]

## Sheet: Sheet1
Table S3. cox1 haplotype distribution in the 14 mosquito populations from China.
			Henan	Guangdong			Guangxi	Yunnan	Hainan
			Kaifeng	Shantou	Shenzhen	Gaungzhou	Wuzhou	Jinghong	Haikou	Chengmai	Danzhou	Changjiang	Baisha	Qiongzhong	Lingshui	Baoting
Accession no.	Species	Haplotype	HeN-KF	GD-ST	GD-SZ	GD-GZ	GX-WZ	YN-JH	HN-HK	HN-CM	HN-DZ	HN-CJ	HN-BS	HN-QZ	HN-LS	HN-BT	Total	%
KY765450	Aedes albopictus	CH-H01	5	6	9	6			1		3						30	0.214286
KY765451	Aedes albopictus	CH-H02				1											1
KY765452	Aedes albopictus	CH-H03				2											2
KY765453	Aedes albopictus	CH-H04				1											1
KY765454	Aedes albopictus	CH-H05		1													1
KY765455	Aedes albopictus	CH-H06		1			1										2
KY765456	Aedes albopictus	CH-H07		1													1
KY765457	Aedes albopictus	CH-H08		1													1
KY765458	Aedes albopictus	CH-H09			1												1
KY765459	Aedes sp. CH-H10	CH-H10					1										1
KY765460	Aedes sp. CH-H11	CH-H11					2										2
KY765461	Aedes sp. CH-H12	CH-H12					1										1
KY765462	Aedes sp. CH-H13	CH-H13					1										1
KY765463	Aedes sp. CH-H14	CH-H14					1										1
KY765464	Aedes sp. CH-H15	CH-H15					1										1
KY765465	Aedes sp. CH-H16	CH-H16					1										1
KY765466	Aedes sp. CH-H17	CH-H17					1										1
KY765467	Aedes albopictus	CH-H18						1									1
KY765468	Aedes albopictus	CH-H19						3	2	4	2	4	3	8	4	1	31	0.221429
KY765469	Aedes albopictus	CH-H20						1								1	2
KY765470	Aedes albopictus	CH-H21						1									1
KY765471	Aedes albopictus	CH-H22						1									1
KY765472	Aedes albopictus	CH-H23						1									1
KY765473	Aedes albopictus	CH-H24						1									1
KY765474	Aedes albopictus	CH-H25						1									1
KY765475	Aedes albopictus	CH-H26	2														2
KY765476	Aedes albopictus	CH-H27	1														1
KY765477	Aedes albopictus	CH-H28	1						1								2
KY765478	Aedes albopictus	CH-H29	1														1
KY765479	Aedes albopictus	CH-H30							1	3	2		3		3	2	14	0.1
KY765480	Aedes albopictus	CH-H31							1							1	2
KY765481	Aedes albopictus	CH-H32							1								1
KY765482	Aedes albopictus	CH-H33							1								1
KY765483	Aedes albopictus	CH-H34							1								1
KY765484	Aedes albopictus	CH-H35							1								1
KY765485	Aedes albopictus	CH-H36								1							1
KY765486	Aedes albopictus	CH-H37								1							1
KY765487	Aedes albopictus	CH-H38								1							1
KY765488	Aedes albopictus	CH-H39									2						2
KY765489	Aedes albopictus	CH-H40									1			1			2
KY765490	Aedes albopictus	CH-H41												1			1
KY765491	Aedes albopictus	CH-H42											1				1
KY765492	Aedes albopictus	CH-H43											1				1
KY765493	Aedes sp. CH-H44	CH-H44											1				1
KY765494	Aedes albopictus	CH-H45											1			1	2
KY765495	Aedes albopictus	CH-H46										1				1	2
KY765496	Aedes albopictus	CH-H47										1					1
KY765497	Aedes albopictus	CH-H48										1					1
KY765498	Aedes albopictus	CH-H49										1					1
KY765499	Aedes albopictus	CH-H50										1					1
KY765500	Aedes albopictus	CH-H51										1					1
KY765501	Aedes albopictus	CH-H52													1		1
KY765502	Aedes albopictus	CH-H53													1		1
KY765503	Aedes albopictus	CH-H54													1		1
KY765504	Aedes sp. CH-H55	CH-H55														1	1
KY765505	Aedes albopictus	CH-H56														1	1
KY765506	Aedes albopictus	CH-H57														1	1
																	140
